# Supplementary material for: Nomogram Predicting the Risk of Postoperative Major Wound Complication in Soft Tissue Sarcoma of the Trunk and Extremities after Preoperative Radiotherapy
Source: Cancers (Basel). 2022 Aug 24;14(17):4096. doi: 10.3390/cancers14174096 (PMC9454623; doi:10.3390/cancers14174096)
Supplement: Supplementary file 1 [file cancers-14-04096-s001.zip]

Archive with 1 entries (1 files):
- cancers-1865847-supplementary.pdf
